# Supplementary material for: Association of Gut Microbiota Composition with Stunting Incidence in Children under Five in Jakarta Slums
Source: Nutrients. 2024 Oct 11;16(20):3444. doi: 10.3390/nu16203444 (PMC11510009; doi:10.3390/nu16203444)
Supplement: Supplementary file 1 [file nutrients-16-03444-s001.zip]

Archive with 1 entries (1 files):
- nutrients-3232489-supplementary.pdf
